# Supplementary material for: Route-Specific Meningo-Ophthalmic and Orbitomeningeal Communications Relevant to Middle Meningeal Artery Embolization: A Systematic Review and Meta-Analysis
Source: Neurol Int. 2026 Jul 6;18(7):128. doi: 10.3390/neurolint18070128 (PMC13414621; doi:10.3390/neurolint18070128)
Supplement: Supplementary file 1 [file neurolint-18-00128-s001.zip]

Archive with 1 entries (1 files):
- neurolint-4373130-supplementary.pdf
